# Supplementary material for: A Flexible and Attachable Colorimetric Film Sensor for the Detection of Gaseous Ammonia
Source: Biosensors (Basel). 2022 Aug 21;12(8):664. doi: 10.3390/bios12080664 (PMC9405545; doi:10.3390/bios12080664)
Supplement: Supplementary file 1 [file biosensors-12-00664-s001.zip]

Archive with 1 entries (1 files):
- biosensors-1849968-supplementary.pdf
